# Supplementary material for: H-Dot Mediated Nanotherapeutics Mitigate Systemic Toxicity of Platinum-Based Anticancer Drugs
Source: Int J Mol Sci. 2023 Oct 23;24(20):15466. doi: 10.3390/ijms242015466 (PMC10607179; doi:10.3390/ijms242015466)
Supplement: Supplementary file 1 [file ijms-24-15466-s001.zip]

Archive with 1 entries (1 files):
- ijms-2662006-supplementary.pdf
